# Supplementary material for: A “2-in-1” Bioanalytical System Based on Nanocomposite Conductive Polymers for Early Detection of Surface Water Pollution
Source: Polymers (Basel). 2024 May 17;16(10):1431. doi: 10.3390/polym16101431 (PMC11125136; doi:10.3390/polym16101431)
Supplement: Supplementary file 1 [file polymers-16-01431-s001.zip]

Archive with 1 entries (1 files):
- polymers-2982463-supplementary.pdf
